# Supplementary material for: What does the UK public want from academic science communication?
Source: F1000Res. 2016 Jun 7;5:1261. [Version 1] doi: 10.12688/f1000research.8815.1 (PMC4916990; doi:10.12688/f1000research.8815.1)
Supplement: Survey responses [file f1000research-5-9490-s0000.tgz]

Archive with 1 entries (1 files):
- 7703ebcb-8776-4e65-985d-2348c75bafda_Data_set_Redfern_et_all_F1000R_paper.csv
