# Supplementary material for: What does the UK public want from academic science communication?
Source: F1000Res. 2016 Jun 7;5:1261. [Version 1] doi: 10.12688/f1000research.8815.1 (PMC4916990; doi:10.12688/f1000research.8815.1)
Supplement: Survey responses [file f1000research-5-9490-s0000.tgz › 7703ebcb-8776-4e65-985d-2348c75bafda_Data_set_Redfern_et_all_F1000R_paper.csv]

1. Where do you live? (Town and Country e.g, Manchester, UK)	2. Gender? (e.g. male, female)	3. Age?	4. What is your highest level of qualification? (If not from the UK please specify in the 'Other' box)	4.a. If you selected Other, please specify:	4.b. Are you a scientist (just in case you didn't read the welcome page properly)?	5. Are you interested in science? (if you would like to expand on or explain this answer, please feel free to do so below)	5.a. Could you give us a little more detail e.g. what is it about science that you particularly like or dislike?	6. How often do you currently engage with science through the following:	6.1.a. TV - Please select one answer	6.2.a. Radio - Please select one answer	6.3.a. Newspapers - Please select one answer	6.4.a. Magazines - Please select one answer	6.5.a. Internet - Please select one answer	6.6.a. Specific websites (e.g. blogs) - Please select one answer	6.7.a. Non-specific websites (e.g. news) - Please select one answer	6.8.a. Social media e.g. Twitter & Facebook - Please select one answer	6.9.a. From a friend or relative - Please select one answer	6.10.a. Museums - Please select one answer	6.11.a. Science festivals and other science events - Please select one answer	6.12.a. Other - Please select one answer	6.a. If you selected Other, please specify:	7. Scientists and other organisations such as museums and universities may encourage people to attend events to see/discuss/participate with science. What would encourage you to visit a science festival/university open day/museum to engage with scientists?	7.a. Have you ever attended one of these events? If so, then what type of event(s) was it?	7.b. Would knowing what topic of science that was on display/being discussed influence your decision to attend?	8. How would you suggest scientists could engage with you more effectively? For example, TV, social media, online resources, podcasts, blogs, live events, hands-on/interactive displays, science open-door events, etc.	9. Would you rather science events were focused on children, teenagers and adults or split equally between all ages?	10. What is it about science that would make you interested in engaging with the subject more?	10.a. If you selected Other, please specify:
UK	Male	30-39 years	Masters level degree (e.g. MSc, MA)		No	Yes	Making decisions and discoveries based on evidence. 'I don't know' is perfectly legitimate answer (in cases where evidence doesn't support any particular answer)		Somewhat regularly	Somewhat regularly	Somewhat infrequently	Somewhat infrequently	Somewhat regularly	Somewhat infrequently	Somewhat regularly	Somewhat infrequently	Never	Somewhat infrequently	Never	Never		Nothing.	Not really my thing.	yes	Keep doing what they are doing.	Split equally.	Understanding the research that is going on in your local university?,Understanding how scientists undertake ‘science’ and research in general?
UK	male	20-29 years	Apprenticeship		No	Other	I am interested in hearing about results and developments, but no interest in reading extensive journals.		Never	Never	Never	Never	Somewhat infrequently	Never	Somewhat regularly	Somewhat regularly	Somewhat infrequently	Somewhat infrequently	Never	Never		Location and cost of entry			More prominent Twitter presence, and make good use of infographics to communicate information	Children & teenagers - I think it's important children are made aware of what their career options are in STEM industries	Knowing how the science relates to your life?
UK	Male	30-39 years	Undergraduate degree (e.g. BSc, BA)		No	Yes			Somewhat infrequently	Somewhat infrequently	Somewhat infrequently	Somewhat regularly	Very regularly	Very regularly	Somewhat infrequently	Never	Somewhat infrequently	Somewhat regularly	Somewhat infrequently	Never		Interesting topic or a chance to play with the death ray (we know all scientists have a death ray, stop pretending you don't)	Space themed event at the Natural History Museum.	Yes		Split equally	Knowing how the science relates to your life?
UK	female	40-49 years	Doctoral degree (e.g. PhD)		No	Other	I'm interested, but I don't understand much		Somewhat regularly	Somewhat regularly	Never	Never	Somewhat regularly	Somewhat regularly	Somewhat regularly	Somewhat infrequently	Somewhat infrequently	Somewhat infrequently	Never			i'd go if it was entertaing as well as informative. I'd be worried about being out of my depth	no	yes		In terms of places and events a lot seems to for children. which is great for 5 years old, but not for adults who want to fill in the gaps intheir ignorance	Understanding how scientists undertake ‘science’ and research in general?
UK	Male	30-39 years	Undergraduate degree (e.g. BSc, BA)		No	Yes	I like that we know so much but there is still so much to learn. I like how things react with each other and the results of reactions.		Somewhat regularly	Never	Never	Never	Somewhat infrequently	Never	Never	Never	Somewhat infrequently	Somewhat infrequently	Never	Never		If it was to educate my child. If it had experiments that adults could get involved with like you did as a child.	Na	No	Make it fun, interactive and simple. Most importantly, make it accessible to all ages.	Split but give it the simplicity to enjoy it then offer reasons for it seperately for those who are interested in more info.	Other	Undersranding how the research effects me, the science in everyday life and also how it evolves over time. It's a mixture of the above. It needs to be fun though.
UK	Female	20-29 years	Undergraduate degree (e.g. BSc, BA)		No	Yes			Somewhat infrequently	Never	Somewhat infrequently	Somewhat infrequently	Somewhat infrequently	Never	Never	Never	Never	Somewhat infrequently	Never	Never		I wouldn't be likely to go on my own or with my partner, but I enjoy taking my nephews as I feel its something they benefit from	no	no	Something more on an every day level	children/teenagers	Understanding the research that is going on in your local university?,Knowing how the science relates to your life?,Understanding how scientists undertake ‘science’ and research in general?
UK	Female	20-29 years	Undergraduate degree (e.g. BSc, BA)		No	Yes	There are always new things to discover about humans, animals, the environment etc which helps us on a daily basis		Very regularly	Never	Very regularly	Somewhat regularly	Very regularly	Somewhat regularly	Somewhat regularly	Somewhat regularly	Somewhat regularly	Never	Somewhat infrequently			Probably if there is something I can relate to then I would be more interested to attend such events.	yes, there had been a few but I can't remember the names of them exactly	yes.	Social media	Split equally.	Knowing how the science relates to your life?
UK	Male	60+ years	Undergraduate degree (e.g. BSc, BA)		No	Yes	SCientific research and knowledge underpins so many parts of modern society		Very regularly	Somewhat regularly	Very regularly	Somewhat infrequently	Very regularly		Somewhat infrequently	Somewhat regularly	Very regularly	Never	Never			Depends what subject science is too wide a termno		yes it would be vital		equally split	Knowing how the science relates to your life?
UK	Male	20-29 years	Undergraduate degree (e.g. BSc, BA)		No	Yes	I like Biology and modern technology but dislike chemistry, mainly due to the way it was taught in school.		Somewhat regularly	Somewhat infrequently	Somewhat infrequently	Somewhat infrequently	Very regularly	Somewhat infrequently	Somewhat regularly	Never	Somewhat infrequently	Somewhat infrequently	Never								Knowing how the science relates to your life?
UK	male	20-29 years	A Level		No	Yes	I like space, I like experiments. I do not like the paperwork. I was never very good at it - I like what scientists can discover and do!		Somewhat infrequently	Somewhat infrequently	Somewhat infrequently	Somewhat infrequently	Somewhat regularly	Somewhat infrequently	Very regularly	Somewhat infrequently	Somewhat infrequently	Somewhat infrequently	Somewhat infrequently	Never		More interactive exhibits	Dont think so	Yes, more likely to go for something that interests me more	More interactive displays, more cool stuff	Split between	Knowing how the science relates to your life?
UK	Pirate	40-49 years	Undergraduate degree (e.g. BSc, BA)		No	Yes	Learning how to blow shit up good.		Never	Very regularly	Never	Somewhat regularly	Very regularly	Very regularly	Somewhat regularly	Somewhat regularly	Somewhat regularly	Very regularly	Very regularly	Somewhat regularly	Your mum.	Free booze.			By breeding cars with giant squid and letting me borrow them. Who wouldn't want a squidcar?	All ages	Knowing how the science relates to your life?,Understanding how scientists undertake ‘science’ and research in general?
UK	Male	<19 years	A Level		No	Yes			Very regularly	Somewhat infrequently	Very regularly	Very regularly	Very regularly	Very regularly	Very regularly	Never	Very regularly	Very regularly	Very regularly	Very regularly	Books, Academic Papers
UK	Female	20-29 years	Undergraduate degree (e.g. BSc, BA)		No	Yes			Somewhat infrequently	Somewhat infrequently	Somewhat infrequently	Somewhat infrequently	Somewhat infrequently	Somewhat infrequently	Somewhat infrequently	Somewhat regularly	Somewhat regularly	Somewhat infrequently	Somewhat infrequently	Somewhat infrequently		More information on when they're on, more advertisement. Never see any advertisement		Yes, if it's something your not interested in you wouldn't attend	Social media on Twitter giving good random facts people aren't aware of	Everyone, if it's more specific to certain people I think it would put people off	Knowing how the science relates to your life?
UK	Male	20-29 years	Masters level degree (e.g. MSc, MA)		No	Yes	Learning things		Very regularly	Never	Never	Never	Very regularly	Very regularly	Very regularly	Somewhat infrequently	Somewhat infrequently	Somewhat infrequently	Somewhat infrequently	Never		Live demonstrations and hover boards		Yes, relevance is important.	--	All ages are important. I am an adult, therefore I prefer adult level materials. It is important to understand adults have a broad range of skills, so offering content for those who have A Level standard knowledge may be most interesting.	Other	Hoverboards
UK	female	50-59 years	1-4 GCSEs		No	Yes	Interested in experiments with body		Very regularly				Very regularly	Very regularly	Somewhat regularly	Very regularly	Very regularly					More reports of events , on Web sites an blogs	open days at hospital to do with steel Richardson syndrome	yes	open door events an blogs	eqally	Understanding the research that is going on in your local university?,Knowing how the science relates to your life?,Understanding how scientists undertake ‘science’ and research in general?
UK	female	40-49 years	Masters level degree (e.g. MSc, MA)		No	Yes	Development of new medicine, understanding of human biology scanning machines etc		Somewhat infrequently	Never	Somewhat infrequently	Somewhat infrequently	Somewhat infrequently	Never	Never	Somewhat infrequently	Somewhat infrequently	Never	Never	Never		Something of real practical interest	no	yes	social media	split	Understanding the research that is going on in your local university?,Knowing how the science relates to your life?,Understanding how scientists undertake ‘science’ and research in general?
UK	Male	<19 years	A Level		No	Yes	Technological innovations and advancement in human understanding of all kinds of subject areas are fascinating. However the basic principles taught in school are mostly boring and either over complicated or over simplified.		Somewhat infrequently	Somewhat infrequently	Somewhat infrequently	Never	Somewhat regularly	Somewhat infrequently	Somewhat regularly	Somewhat infrequently	Somewhat regularly	Somewhat infrequently	Never	Never		Interactive events and famous scientists (eg; Brian Cox).	No.	Yes.	More informative but simplified TV shows for the wider audience. More online resources with Information that's accessible to more people. Possibly with different levels for those who want to access different amounts of information and detail etc.	Teenagers. Anything to do with science that teenagers enjoy, adults and children will too.	Knowing how the science relates to your life?
UK	female	50-59 years	Undergraduate degree (e.g. BSc, BA)		No	Yes	As a teacher I love doing science with children, especially groups you wouldn't think could enjoy it like early years or SEN. It's the questions it can generate from children and that it can be seen to be 'magic' . Fir me I love the process of science reading about it and watching documentaries.		Very regularly			Somewhat regularly	Very regularly				Somewhat regularly	Somewhat regularly		Somewhat regularly	As a nursery teacher and with my son .	things for children	often go to the museums with my son and his friends.	No sentinels it's good just to go to somewhere and just do something on impulse	podcasts , you tube and open door events	family stuff is good but as someone who did a'level science and a HND in biology I'd love to do stuff on that level to stretch my curiosity without the worry of exams.	Knowing how the science relates to your life?
UK	female	50-59 years	Masters level degree (e.g. MSc, MA)		No	Yes	Research		Somewhat regularly	Never	Somewhat regularly	Somewhat regularly	Somewhat infrequently	Never	Somewhat infrequently	Never	Somewhat infrequently	Never	Never	Never		child friendly events	No	yes	U/K	split equally	Understanding the research that is going on in your local university?
UK	Female	50-59 years	1-4 GCSEs		No	No			Somewhat infrequently																	Childten	Knowing how the science relates to your life?
UK	Male	<19 years	A Level		No	Yes	Particularly interested in the Environmental and Earth Sciences. Less interested in areas like Cosmology.		Somewhat regularly	Somewhat regularly	Somewhat regularly	Very regularly	Very regularly	Very regularly	Very regularly	Somewhat infrequently	Somewhat regularly	Somewhat regularly	Somewhat infrequently	Somewhat regularly	Public lectures	Fewer irritating "interactive" events		Yes			Understanding how scientists undertake ‘science’ and research in general?
UK	Female	20-29 years	5+ GCSEs		No	Yes	I like biology, i like to know how things/people work		Somewhat infrequently	Never	Somewhat infrequently	Never	Somewhat infrequently	Somewhat infrequently	Somewhat infrequently	Somewhat regularly	Somewhat regularly	Never	Never	Never		If it was for a subject i was particulary interested in and i felt i would be able to understand it		Yea	Social media definately, this is where i read most articles/blogs i wouldnt necesserly go searching online for	Split for ages	Knowing how the science relates to your life?
UK	female	30-39 years	Masters level degree (e.g. MSc, MA)		No	Yes	It has so many applications and possibilities and can save lives and make the world a better place		Somewhat regularly	Never	Never	Never	Somewhat regularly	Somewhat regularly	Somewhat regularly	Never	Somewhat regularly	Somewhat infrequently	Never	Never		There aren't a great selection of those things in my city but I love to visit them in other cities. Advertising would help though fo specific events. And making sure they have a strong online presence so I can find out more	No	Definitely	Blogs, reddit posts. I love the idea of open door events - perhaps at universities	Adults. Children and teens get enough of that already	Understanding the research that is going on in your local university?,Knowing how the science relates to your life?,Understanding how scientists undertake ‘science’ and research in general?
UK	Female	50-59 years	Masters level degree (e.g. MSc, MA)		No	Yes	Applied Science that is relevant Science that is tackling global issues such as climate change and antibiotic resistance Health related science		Very regularly	Very regularly	Somewhat infrequently	Somewhat infrequently	Very regularly	Somewhat regularly	Somewhat regularly	Somewhat regularly	Somewhat infrequently	Somewhat infrequently	Somewhat infrequently			Applied science Hands on interactive activities Visually appealing and engaging - not just loads of text	Yes - in America they have good examples of hands on science in their museums - particularly where they are well funded by donors Another good example of engaging hands on science - Epcot Florida for example project tomorrow It is important that displays are kept up to date and fully functional Also, Epcot	Yes	Engaging with their audience - don't just want them to brain dump their knowledge. Cafe scientifique when done well are excellent ways of allowing scientists and audience to engage with each other	Need something for everyone - age appropriate events	Knowing how the science relates to your life?
UK	Male	30-39 years	A Level		No	Yes	What I like about science is the discovery aspect - finding out how and why things work the way they do. What I dislike about science boils down to two aspects: 1) The lack of accessibility to those not in academia - where can I read the latest papers and research? Everything is closed off behind firewalls or paywalls. 2) The 'dogma' which goes with science. New ideas and possibilities are freque…		Somewhat infrequently	Somewhat infrequently	Never	Somewhat infrequently	Very regularly	Somewhat regularly	Somewhat regularly	Somewhat infrequently	Somewhat infrequently	Somewhat infrequently	Somewhat infrequently	Somewhat regularly	Local astronomical groups, mostly Liverpool Astronomical Society but we also engage with others around the UK and beyond.	Interesting topics, scientists who are enthusiastic about their work but also have people skills. A large problem I have seen is that many scientists can't articulate their research/results on a level that a layman can appreciate or even understand. It is, however, a very tricky balance to do this and not be patronising.	Yes, I've been to many space/astronomy related events, and been involved in organising some.	To a degree, yes. I like astronomy and physics, so I would be inclined to go to those type of events, but I find chemistry interesting too. I'm not so interested in biology so would probably pass on those events, but I think it's a personal taste issue.	Obviously TV is a big one, but well out of the realm for most scientists due to the costs involved, and in any case there's far too much "dumbing down" done to supposedly appeal to a wide audience - has anyone asked the audience if they want to hear real science, or has a producer just assumed that we should all be treated like 10 year olds? Definitely more online resources - as indicated earlier…	Definitely a spread - not every child is incapable of understanding how a prism works, nor does every adult know that the Earth goes around the Sun (I wish I was making that up, but it's sadly true). There's no sense in pigeon-holing things - people will seek out the knowledge they think is around their level and learn accordingly, and when they find that they *can* understand something they prev…	Understanding the research that is going on in your local university?,Knowing how the science relates to your life?,Understanding how scientists undertake ‘science’ and research in general?,Other	I would love to be able to read more current research, attend open days at universities, etc.
UK	Male	<19 years	A Level		No	Yes	Curiosity		Somewhat infrequently	Never	Never	Somewhat regularly	Very regularly	Somewhat infrequently	Somewhat infrequently	Somewhat regularly	Somewhat infrequently	Somewhat infrequently	Never			Something closer to me.		Yes	Live events	Equally	Understanding the research that is going on in your local university?
UK	Male	20-29 years	Undergraduate degree (e.g. BSc, BA)		No	Yes			Somewhat regularly	Somewhat infrequently	Somewhat infrequently	Somewhat infrequently	Somewhat regularly	Somewhat infrequently	Somewhat regularly	Somewhat infrequently	Somewhat infrequently	Somewhat infrequently	Never	Never							Knowing how the science relates to your life?
UK	Female	20-29 years	Undergraduate degree (e.g. BSc, BA)		No	Yes	It's based on facts, discoveries and inventions improve our lives, it's interesting to know how the world works		Somewhat regularly	Never	Somewhat infrequently	Never	Somewhat regularly	Never	Very regularly	Somewhat regularly	Very regularly	Somewhat regularly	Never	Never		It being free, it being open on reasonable hours (e.g. over a bank holiday weekend), it being publicised well and including interesting or novel exhibitions (e.g. 'opportunity to try a jetpack!')		Yes	It would be nice if science in the media could be better interpreted and explained (i.e. not Daily Mail-esque EVERYTHING GIVES YOU CANCER) but I realise that is partly down to the media wanting what sells	Split equally	Understanding the research that is going on in your local university?,Knowing how the science relates to your life?,Understanding how scientists undertake ‘science’ and research in general?
UK	Female	20-29 years	A Level		No	No	Disliked in school		Somewhat infrequently	Never	Never	Never	Never	Never	Never	Never	Never	Never	Never	Never		If it related to me		Possibly	Possibly if it was relevant to me or something I was interested in	Depends in the topic	Knowing how the science relates to your life?
UK	Female	30-39 years	Masters level degree (e.g. MSc, MA)		No	No	Snobs, know it all! Better than others just because they are intelligent, boring and thinking everyone should know what they know!		Somewhat infrequently	Somewhat infrequently	Never	Somewhat infrequently	Never	Never	Never	Never	Never	Never	Never	Somewhat infrequently		Free food, free education and good looking girls	No		Act more like normal people rather than dodgy unemotional robots	Younger people after the age of 30 who cares about science?	Knowing how the science relates to your life?
UK	Male	20-29 years	A Level		No	Yes	Learning things feels good, even - or perhaps especially - if they have no practical application in my life.		Somewhat infrequently	Never	Never	Never	Somewhat regularly	Somewhat regularly	Somewhat infrequently	Never	Somewhat infrequently	Somewhat infrequently	Never	Never		I'm not a very social person, so I suppose I prefer exhibits/scientists etc. to engage me. So maybe a TED talk-style lecture? Though with proper science, of course.	No.	Definitely.	I feel I would be best engaged by smaller, more frequent, narrower-focussed events/programmes/articles etc. Although I do appreciate a good long read.	I would prefer to attend an event pitched at the curious adult layman. Perhaps like a Popular Science book turned into an event? That is, that kind of tone, not actually an event based off a popular book.	Understanding the research that is going on in your local university?,Knowing how the science relates to your life?
UK	female	50-59 years	5+ GCSEs		No	Yes	I like to understand how things are made or how things work or react to each other		Somewhat regularly	Never	Never	Never	Somewhat infrequently	Never	Somewhat infrequently	Never	Never	Never	Never	Very regularly	From my work environment, there is a lot of science around me so I always like to ask questions about the different things that are happening	simple language on an invitation.. Scientists are perceived to be very brainy so I need to be sure I could communicate with those at an event rather than feel inferior	yes, Liverpool museum held an astrology evening, it was simply explained and gave facts that I didn't know before I went, of the stars and the universe . I found it very interesting	yes definitely	face books an obvious choice to advertise events .. It comes to you rather than you having to go out and try to find events on the web yourself	split equally.. Why should the younglings get all the fun????	Knowing how the science relates to your life?,Understanding how scientists undertake ‘science’ and research in general?
NZ	female	50-59 years	Undergraduate degree (e.g. BSc, BA)		No	Yes	I am particularly interested In science and nature .. I find it fascinating . I also feel a great respect for scientists tireless work toward cures in the health field ..		Somewhat regularly	Somewhat infrequently	Somewhat infrequently	Somewhat regularly	Very regularly	Somewhat regularly	Somewhat infrequently	Very regularly	Somewhat infrequently	Somewhat regularly	Somewhat infrequently			Just an invertation ..		Yes probably	All of above but I have found social media especially Facebook is engaging .	All ages	Knowing how the science relates to your life?
UK	Male	<19 years	5+ GCSEs		No	Yes			Somewhat infrequently	Never	Somewhat infrequently	Somewhat regularly	Very regularly	Somewhat infrequently	Somewhat regularly	Very regularly	Very regularly	Somewhat regularly	Somewhat infrequently			Demonstrations and interactivity rather than just lectures		Yes, as I am more interested in biology especially animal related biology.		Split between all ages	Understanding the research that is going on in your local university?,Knowing how the science relates to your life?
UK	Female	20-29 years	Masters level degree (e.g. MSc, MA)		No	Yes			Somewhat regularly	Somewhat infrequently	Somewhat regularly	Somewhat infrequently	Somewhat regularly	Never	Somewhat regularly	Somewhat regularly	Somewhat regularly	Somewhat regularly	Somewhat regularly			That the timing of the event is after work and in a convenient location with good travel links.	MOSI	Yes	TV/Social media	I think a growing number of events should be focussed on adults nowadays	Knowing how the science relates to your life?,Other	Everyday science!
UK	Male	20-29 years	Undergraduate degree (e.g. BSc, BA)		No	Yes	How it is ever evolving		Somewhat infrequently	Somewhat infrequently	Somewhat infrequently	Somewhat infrequently	Somewhat infrequently	Somewhat infrequently	Somewhat infrequently	Somewhat infrequently	Somewhat infrequently	Somewhat infrequently	Somewhat infrequently	Somewhat infrequently		Do not know	Yes, a science fair showcasing a bit about general topics and research	Yes	Social media	Needs to be more catered to adults or children. Not both	Knowing how the science relates to your life?
UK	female	20-29 years	Masters level degree (e.g. MSc, MA)		No	Other	I find it interesting once it's presented simply and nicely. For example, I like the fb page asapscience. They're great and fun.		Never	Never	Never	Never	Somewhat regularly	Somewhat regularly	Somewhat regularly	Somewhat regularly	Very regularly	Somewhat infrequently	Somewhat infrequently	Never		Make them interactive and guided by staff. Fun is important.	I do watch asapscience videos. I go to museum but not that often. My bro is good at science and I find his answers to some of my questions quite interesting and helpful.	Definitely	Hands on. Internet. Fb. Open door events	Separate I think is better	Knowing how the science relates to your life?
UK	Male	20-29 years	Undergraduate degree (e.g. BSc, BA)		No	Yes			Somewhat infrequently	Never	Somewhat infrequently	Never	Very regularly	Very regularly	Somewhat regularly	Somewhat regularly	Somewhat regularly	Somewhat infrequently	Somewhat infrequently	Never		New technology and information		Yes-	Articles and online media	Equally	Understanding the research that is going on in your local university?,Knowing how the science relates to your life?,Understanding how scientists undertake ‘science’ and research in general?
UK	Male	40-49 years	Undergraduate degree (e.g. BSc, BA)		No	Yes	Science lets me understand how the world works, and I find it fascinating. There are areas of science (such as the work at CERN) which are truly awe inspiring		Somewhat regularly	Somewhat regularly	Never	Never	Very regularly	Somewhat regularly	Somewhat regularly	Somewhat regularly	Somewhat regularly	Somewhat regularly	Somewhat infrequently	Somewhat infrequently		Good science communicators (such as Brian Cox or Jim Al-khalili) are always engaging and fun to watch, but often I am left with more questions than answers. The ability to Q&A people would be quite tempting. Also, some fields of science lend themselves to some impressive experimentation. For example, I attended a lecture on cryogenics at Umist years ago, and the lecture consisted almost entirely …	Christmas lectures are Umist, when I was kid	of course	I love quantum physics, but it is hard to grapple with as a concept,and I always want to ask more questions. Presenters should be available to question after the event. Hands on stuff is always more fun	Split equally I think. getting the balance right between overcomplicated and dumbed down is very difficult, and I think impossible if you tried to account for all groups at the same time	Understanding the research that is going on in your local university?,Knowing how the science relates to your life?,Understanding how scientists undertake ‘science’ and research in general?
UK	male	20-29 years	Undergraduate degree (e.g. BSc, BA)		No	Yes	Physics probabilities, psychology and math thereoms		Very regularly	Never	Somewhat infrequently	Never	Very regularly	Somewhat regularly	Somewhat regularly	Never	Somewhat regularly	Very regularly	Never	Never		Knowledge of what topics are going to be discussed / what's going to ve demonstrated. Knowledge of the actual event in advance. I'd also like to learn something not just shown something.	I saw the 3D printing exhibition at the science and industry museum.	Yes. I wouldn't want to go to something which I know is going to be competely over my head. Likewise I think topics like 'come and look what we've been researching' is definitely something I'd attend.	Face to face and word of mouth is always going to be the easiest way. However this will take place at events. I think to speak knowledge of the event social media groups and emails would be the most effective. As well as exhibition stands at university campus' work and school visits. This can all he low cost.	I divide events into a class system like that. There's going to be children that known more about some areas of science than adults. This could lead to people avoiding events because they don't want to feel stupid. Instead I'd suggest 'no previous knowledge' 'some knowledge' and 'above average' at events which are split equally.	Understanding the research that is going on in your local university?,Knowing how the science relates to your life?,Understanding how scientists undertake ‘science’ and research in general?
UK	female	20-29 years	A Level		No	No			Never	Somewhat regularly	Never	Never	Very regularly	Somewhat regularly	Very regularly	Somewhat infrequently	Somewhat infrequently	Very regularly	Very regularly	Never
UK	Male	<19 years	5+ GCSEs		Yes	Yes	Biology/Biochemistry/Medicine		Somewhat regularly	Somewhat infrequently	Somewhat regularly	Very regularly	Very regularly	Very regularly	Somewhat regularly	Somewhat regularly	Somewhat regularly	Somewhat infrequently	Somewhat infrequently	Never		Talks by big scientists		If I knew and had an interest I would be more likely to attend	Explain the very confusing science at a level that I can understand	Equal split.. focus on the harder stuff	Knowing how the science relates to your life?,Understanding how scientists undertake ‘science’ and research in general?
UK	Male	<19 years	A Level		No	Yes	Scientific advances in all major fields have and will continue to play a massive role in the development of our species.		Somewhat infrequently	Never	Never	Never	Very regularly	Very regularly	Somewhat regularly	Somewhat regularly	Somewhat infrequently	Somewhat infrequently	Somewhat infrequently	Never		Interesting exhibitions with large interactivity.		Yes	Get the community more involved, buy improving interaction on social media and websites.	teenagers and adults.	Understanding the research that is going on in your local university?,Knowing how the science relates to your life?,Understanding how scientists undertake ‘science’ and research in general?
UK	Female	30-39 years	A Level		No	Yes	Astronomy, geology and chemistry.		Very regularly	Never	Somewhat regularly		Very regularly	Very regularly	Somewhat regularly	Somewhat regularly	Somewhat infrequently	Never	Never			Awareness, social media			Open door events and online resources, science generally needs a mix of media for a complete explanation.	Split equally, people find passion for things at different stages in life.	Understanding the research that is going on in your local university?,Knowing how the science relates to your life?,Understanding how scientists undertake ‘science’ and research in general?
UK	Female	20-29 years	Undergraduate degree (e.g. BSc, BA)		No	Yes	It's fact/evidence based. So you could have one theory trumped by another when more reliable evidence is found. What I mean is, it's fluid and stays updated.		Somewhat regularly	Never	Very regularly	Very regularly	Very regularly	Very regularly	Very regularly	Very regularly	Very regularly	Somewhat regularly	Somewhat regularly	Never		Hands on, practical stuff as well as the less hands on stuff.Make it clear in aadvertising it'll be accessible but not patronising.	The Manchester science festival	Yes, definitely	Podcasts, definitely. More hands-on and live events, science open doors (like the open doors event at the uni of Salford for their room that's completely silent which I can't remember the name of). More live peeks into things us public people don't get to see very often.	Split equally	Understanding the research that is going on in your local university?,Knowing how the science relates to your life?,Understanding how scientists undertake ‘science’ and research in general?
UK	Male	30-39 years	A Level		No	Yes	TV shows about astronomy, and Horizon or Brian Cox or Neil deGrasse-Tyson type shows.		Somewhat regularly	Somewhat infrequently	Somewhat infrequently	Somewhat infrequently	Very regularly	Somewhat infrequently	Very regularly	Never	Somewhat infrequently	Somewhat regularly	Somewhat infrequently	Never		Demonstrations which give a real wow factor. The Royal Society Christmas Lectures are a good example. Also interactive things where I can learn by doing, not just reading.			Co-ordination between different mediums so that once I find something interesting, I know where to go to find out more. This goes for all mediums not just the internet etc.	Science needs to engage children but there also needs to be things which go more in-depth for adults (and some children!) who already know the basics.	Knowing how the science relates to your life?
UK	female	30-39 years	5+ GCSEs		No	Yes			Somewhat regularly	Never	Somewhat infrequently	Somewhat infrequently	Very regularly	Somewhat regularly	Very regularly	Somewhat regularly	Somewhat regularly	Somewhat regularly	Somewhat infrequently	Never		Location - has to be easily accesible via public transport as I do not drive, needs to be a low cost event due to low income, family friendly helps as I can then encourage my teen daughters to attend.	Yes - my family have attended the Manchester Science Fair at MOSI.		I find social media a great way to enagage - things such as monitored facebook pages and groups, twiiter accounts. Very easy way to get the word out about any events related to science. I also think blogs are great, I actually follow a few. Scientific American Blog Network is I think a good example of interesting and engaging blogs. A website is important but it needs to be what i call 'idiot' pr…	Equal split.	Understanding the research that is going on in your local university?,Knowing how the science relates to your life?,Understanding how scientists undertake ‘science’ and research in general?
USA	male	30-39 years	Other	American AA degree	No	Yes	The discovery of how everything works and using that knowledge to improve human existence		Somewhat regularly	Never	Never	Never	Very regularly	Never	Somewhat regularly	Never	Somewhat infrequently	Somewhat infrequently	Never	Never		Open forum AMA sessions				Equal split	Understanding the research that is going on in your local university?,Understanding how scientists undertake ‘science’ and research in general?
UK	Female	30-39 years	5+ GCSEs		No	Yes	I like earning about how the world works, atoms, space, chemical reactions, biology, cells, genetics.. I don't dislike anything.		Somewhat regularly	Never	Never	Somewhat regularly	Very regularly	Very regularly	Somewhat infrequently	Somewhat infrequently	Somewhat infrequently	Very regularly	Very regularly			Fair pricing for those on low income, lots of different subjects and maybe a few specialist subjects, friendly atmosphere.	I have not attended one.	Yes.	Interactive displays, lectures, slideshows, live events and podcasts, open door events.	Focused on different age groups as older people tend to get bored easily of subjects they learnt at an early age.	Understanding the research that is going on in your local university?,Understanding how scientists undertake ‘science’ and research in general?
USA	male	50-59 years	Undergraduate degree (e.g. BSc, BA)		No	Yes	Science is the foundation that allows us to engineer a better tomorrow.		Somewhat regularly	Somewhat regularly	Somewhat infrequently	Somewhat infrequently	Very regularly	Very regularly	Somewhat infrequently	Somewhat infrequently	Very regularly	Somewhat infrequently	Somewhat infrequently	Somewhat infrequently	I create my own experiments along with my kids. For clarification - no, I am not paid to do science.	Having one that's cheap, and having scientist sitting in an area that has information about their field of expertise in order to spark question from the public.	Yes.	yes.	Be interviewed by local podcasts. They don't have to be science podcasts either. You could have a podcast on cars, and interview scientist who design new rubber for tires, as one example. Reach out to the creators of any podcast that can discuss your field of expertise.	adults. In my experience(meaningless data) Science geared towards kids always underestimates the intelligence of kids. Sometime to the point where they think science is stupid. Treat kids just like you treat the general adult population.	Understanding how scientists undertake ‘science’ and research in general?
Netherlands	Female	30-39 years	Other	Master Information Technology	No	Yes	Intriguing discoveries		Somewhat infrequently	Somewhat infrequently	Never	Very regularly	Very regularly	Very regularly	Somewhat infrequently	Very regularly	Very regularly	Somewhat infrequently	Never	Never		Advertisement. Often I would've gone, had I known.	No	Yes	All of the examples but interactive online is ideal.	Split equally.	Understanding the research that is going on in your local university?,Knowing how the science relates to your life?
USA	female	50-59 years	Undergraduate degree (e.g. BSc, BA)		No	Yes	My brother has a PhD in Chemistry, it has always interested me that he never got bored in his 10years if school.					Very regularly	Somewhat regularly	Somewhat infrequently			Very regularly	Somewhat regularly				Hands on exhibits.		yes	Social media, TV specials.	Equally	Understanding how scientists undertake ‘science’ and research in general?
USA	male	30-39 years	Masters level degree (e.g. MSc, MA)		No	Yes			Somewhat infrequently	Somewhat regularly	Never	Somewhat regularly	Very regularly	Somewhat regularly	Somewhat regularly	Never	Somewhat infrequently	Somewhat infrequently	Never			Rare or unique exhibits or demonstrations of cutting edge research that is not overly dumbed down.				All
UK	Male	20-29 years	Apprenticeship		No	Yes	Provides us with detailed explanations and tests for everything we see, do, hear etc.		Somewhat infrequently	Never	Never	Never	Somewhat infrequently	Never	Never	Somewhat infrequently	Somewhat infrequently	Never	Never	Never		Practical experiments where the public can take part and understand the outcome of an experiment or reason for doing an experiment.		Yes.	Live streaming activities so they can have viewer feedback from a live feed.	Split equally.	Understanding the research that is going on in your local university?,Knowing how the science relates to your life?,Understanding how scientists undertake ‘science’ and research in general?
UK	female	20-29 years	1-4 GCSEs		No	No			Somewhat infrequently	Somewhat infrequently	Somewhat infrequently	Somewhat infrequently	Somewhat infrequently	Somewhat infrequently	Somewhat infrequently	Somewhat infrequently	Somewhat infrequently	Somewhat infrequently	Somewhat infrequently	Somewhat infrequently			Yes Manchester muesim	Yeas	Yes	Yes	Understanding the research that is going on in your local university?
UK	Female	20-29 years	Undergraduate degree (e.g. BSc, BA)		No	Yes	The complexity of it all and a lot of things that I don't understand could be explained in a scientific way.		Never	Never	Somewhat infrequently	Never	Somewhat regularly	Somewhat infrequently	Somewhat infrequently	Never	Somewhat infrequently	Somewhat regularly	Somewhat regularly			A subject I would be interested in.	I've been to a quite a few museums.	Yes	Social media, live events and I reckon universities could have open days for ordinary people to come have a look at the labs and interact with the scientists who work there	I think children and teenagers need to be educated first so that they would become involved with science and they will keep having interest in the older ages	Understanding the research that is going on in your local university?,Knowing how the science relates to your life?,Understanding how scientists undertake ‘science’ and research in general?
UK	male	20-29 years	Undergraduate degree (e.g. BSc, BA)		No	Yes	I have always enjoyed learning new things, in all areas of life, and learning about science is similarly enjoyable.		Somewhat regularly				Somewhat regularly	Very regularly	Somewhat regularly	Somewhat infrequently	Somewhat infrequently	Somewhat infrequently	Never			It would need to involve activities, or cover topics, that I already have an interest in.	I have attended a science day at my university.	Absolutely.	I think science documentaries on tv, and on-demand, do a very effective job in rereaching the public and holding their interest.	I think they generally are already split up, at least to a certain extent, and this works for me.	Other	It is the actual science itself- that is what I find interesting. Not how it is carried out, or what is being done locally, but rather there are simply some topics that capture my imagination and some that do not.
UK	male	20-29 years	5+ GCSEs		No	Yes	I just like to learn how everything work's and science can do that		Very regularly	Somewhat infrequently	Somewhat infrequently	Somewhat infrequently	Somewhat regularly	Somewhat infrequently	Somewhat infrequently	Somewhat regularly	Somewhat regularly	Somewhat infrequently	Somewhat infrequently	Never		If something was in my area and I was able to attend I would try to get there		Yes	More thing's through social media	Split so that it can be a family occasion	Knowing how the science relates to your life?
UK	Male	20-29 years	A Level		No	Yes	Love to learn how things are made and then how they work		Very regularly	Never	Very regularly	Very regularly	Very regularly	Somewhat regularly	Somewhat regularly	Somewhat regularly	Very regularly	Very regularly	Somewhat regularly	Never		If it's well publicised I'll be there. Social media is a good way to keep up to date on the go, I have a young family...say no more		Yes	Social media links to websites	Split between all	Knowing how the science relates to your life?
UK	male	20-29 years	Undergraduate degree (e.g. BSc, BA)		No	No			Somewhat infrequently	Never	Never	Never	Somewhat infrequently	Never	Never	Never	Never	Somewhat infrequently
UK	Make	20-29 years	Undergraduate degree (e.g. BSc, BA)		No	Yes	I enjoy keeping up to date with scientific advances and discovering new areas		Somewhat regularly	Somewhat infrequently	Somewhat infrequently	Somewhat infrequently	Very regularly	Very regularly	Somewhat regularly	Very regularly	Very regularly	Somewhat infrequently	Somewhat infrequently	Somewhat regularly	Books	An interesting topic	Infinite monkey cage, radio show	Yes	Twitter, YouTube and podcasts are where I get most of my information. A well advertised, interesting and accurate show would interest me.	Split between them. I don't want to go to an event aimed at children.	Understanding the research that is going on in your local university?,Knowing how the science relates to your life?,Understanding how scientists undertake ‘science’ and research in general?,Other	A more personal insight. Why do you research what you do and what is it about it that excites you and why? Also what do you not enjoy and why?
UK	Male	20-29 years	1-4 GCSEs		No	Yes	Chemistry - the understanding of chemical reactions		Somewhat infrequently	Somewhat infrequently	Somewhat infrequently	Somewhat infrequently	Somewhat regularly	Somewhat regularly	Somewhat infrequently	Somewhat regularly	Somewhat infrequently	Never	Never	Never		The location of the event	NA	Yes	Displays and open door events	Split equally	Knowing how the science relates to your life?,Understanding how scientists undertake ‘science’ and research in general?
UK	Male	20-29 years	5+ GCSEs		No	Yes	Like how science plays a part in day to day life without even realising.		Very regularly	Very regularly	Somewhat regularly	Very regularly	Very regularly	Somewhat regularly	Somewhat regularly	Somewhat regularly	Somewhat infrequently	Somewhat infrequently	Somewhat infrequently	Never		Try to make it trendy and current	NA	No	TV	Split equally	Understanding the research that is going on in your local university?
UK	Male	20-29 years	Undergraduate degree (e.g. BSc, BA)		No	Yes	I like the fact that for something to be proven true it has to be tested and to be able to replicated by anyone. I always embrace that when someone's theory is proved wrong that its embraced as now we know more		Somewhat infrequently	Never	Somewhat infrequently	Somewhat infrequently	Very regularly	Very regularly	Somewhat regularly	Very regularly	Somewhat infrequently	Somewhat infrequently	Never	Never		Not much really, if I knew more about these things. To be honest I don't have many friends who would come with me probably	No	Yes	I think social media is the way forward, I follow I Fucking Love Science on Facebook so that's where most of the content I read	You've got to cater for everyone	Understanding the research that is going on in your local university?,Knowing how the science relates to your life?,Understanding how scientists undertake ‘science’ and research in general?
UK	male	20-29 years	A Level		No	Yes	Sometimes it makes you wonder and can be interesting.		Somewhat regularly	Never	Never	Somewhat infrequently	Somewhat infrequently	Never	Somewhat regularly	Somewhat regularly	Somewhat infrequently	Never	Never	Never							Knowing how the science relates to your life?
Australia	male	30-39 years	Undergraduate degree (e.g. BSc, BA)		No	Yes	I like facts		Never	Never	Never	Somewhat regularly	Very regularly	Very regularly	Somewhat regularly	Very regularly	Somewhat infrequently	Somewhat infrequently	Never	Never		Interesting speakers		yes	twitter blogs	split equally	Understanding the research that is going on in your local university?,Knowing how the science relates to your life?,Understanding how scientists undertake ‘science’ and research in general?
USA	Male	30-39 years	Doctoral degree (e.g. PhD)		No	Yes			Never	Never	Never	Never	Very regularly	Very regularly	Somewhat regularly	Somewhat regularly	Never	Somewhat infrequently	Never	Never		Sufficient notice & interesting subject	Not that I can recall	Yes	Twitter is helpful	No preference	Understanding the research that is going on in your local university?,Knowing how the science relates to your life?,Understanding how scientists undertake ‘science’ and research in general?
USA	male	30-39 years	Masters level degree (e.g. MSc, MA)		No	Yes	It gives us a better understanding of the world/universe and ourselves.		Somewhat infrequently	Somewhat regularly	Never	Never	Somewhat regularly	Somewhat regularly	Somewhat regularly	Very regularly	Somewhat infrequently	Somewhat infrequently	Never	Never		Subjects I am most interested in.		Yes.	Bring science to us, to the small cities and towns that don't have museums/universities.	Focused.	Knowing how the science relates to your life?,Understanding how scientists undertake ‘science’ and research in general?
USA	male	60+ years	Doctoral degree (e.g. PhD)		No	Yes	Dislike the sensationalism of popular accounts. Careerism. Scientists speaking on subjects outside their fields.		Never	Never		Somewhat regularly	Somewhat regularly	Very regularly	Somewhat infrequently	Somewhat infrequently	Never	Somewhat infrequently	Never	Never		Not interested.	Yes. When I was young, planetarium, museum tours, etc.	Yes.	Blogging by specialists.	Children and teenagers.	Other	I'm already interested.
USA	male	60+ years	Masters level degree (e.g. MSc, MA)		No	Yes	Science is all that the is. Science is education. Science is fact not fantasy. Science will solve everything and save humanity.		Very regularly	Never	Very regularly	Very regularly	Very regularly	Very regularly	Very regularly	Very regularly	Very regularly	Never	Somewhat infrequently			free about genetics or evolution.	yes	yes	everything	all ages	Understanding the research that is going on in your local university?,Knowing how the science relates to your life?,Understanding how scientists undertake ‘science’ and research in general?
Australia	Male	20-29 years	Undergraduate degree (e.g. BSc, BA)		No	Yes			Somewhat infrequently	Somewhat infrequently	Very regularly	Very regularly	Very regularly	Very regularly	Somewhat infrequently	Very regularly	Somewhat infrequently	Somewhat regularly	Somewhat infrequently						More detailed online resources, blogs	Split equally	Understanding the research that is going on in your local university?,Understanding how scientists undertake ‘science’ and research in general?
UK	male	30-39 years	Undergraduate degree (e.g. BSc, BA)		No	Yes	Finding out answers, progress, scientific method		Somewhat regularly	Never	Never	Never	Very regularly	Very regularly	Somewhat infrequently	Very regularly	Somewhat regularly	Somewhat infrequently	Never	Never		Being easy to get to (Peterborough is a bit of a dead zone for this). Good things to do with young children.	Nothing beyond museum visits		twitter and blogs work for me, but open door events and school engagement would be great too	something for everyone is my personal preference, being a parent.	Understanding how scientists undertake ‘science’ and research in general?,Other	Inspiring kids
USA	male	50-59 years	Other	BA, undergrad	No	Yes	Systematic approach, repeatability, self questioning, history of high achievement.		Somewhat regularly	Very regularly	Very regularly	Very regularly	Very regularly	Very regularly	Somewhat regularly	Very regularly	Somewhat regularly	Somewhat regularly	Somewhat regularly	Somewhat regularly	Amateur astronomy, visual observing	Active researchers being pert of the day, methodology as well as findings.	Many: Aerospace, astronomy	Yes	Demonstrations, history, tales of surprises, mishaps, getting through frustration.	All ages.	Understanding how scientists undertake ‘science’ and research in general?
UK	Male	40-49 years	1-4 GCSEs		No	Yes	I like that science is can help us explain the world and even the universe around us. Also it's ability to create solutions to proble,s we face today. I'm also fascinated by the endless possibilities of where it could take us in the future.		Somewhat infrequently	Never	Never	Never	Very regularly	Somewhat infrequently	Very regularly	Very regularly	Never	Somewhat infrequently	Never	Very regularly	Documentaries and online videos.	Less focus on attracting children and families at museums and not patronising the public by speaking in the simplest of terms. If people have enough interest to go, they most likely know a little about the subject already and are bright enough to ask questions if there is something they don't understand.	No.	Yes.	Social media, online videos and interactive online pages. I also, always enjoy feeling part of the science, whether it's taking part in online quizzes or being involved as a subject of a study.	I'd rather science events were focussed on adults. Children generally drive interested adults away because they bring down the level of learning and children are generally disruptive. Children should be learning their science in school anyway.	Understanding how scientists undertake ‘science’ and research in general?
UK	Male	50-59 years	Undergraduate degree (e.g. BSc, BA)		No	Yes	Exploring the unknown		Somewhat regularly	Never	Somewhat regularly	Somewhat infrequently	Very regularly	Somewhat infrequently	Somewhat regularly	Very regularly	Somewhat infrequently	Never	Never	Never		Local to me	No	Yes	Open-door events, online resources	split between all ages, parents influence their childrens career paths.	Understanding the research that is going on in your local university?
UK	male	30-39 years	Masters level degree (e.g. MSc, MA)		No	Yes	I like science, but I often find some of the specific details quite confusing, especially when it comes to the physics.		Very regularly	Somewhat infrequently	Somewhat infrequently	Somewhat regularly	Very regularly	Very regularly	Somewhat regularly	Very regularly	Very regularly	Somewhat infrequently	Never			Something fun			Make it simple but fun	All ages.	Knowing how the science relates to your life?
Germany	male	40-49 years	Undergraduate degree (e.g. BSc, BA)		No	Yes			Never	Somewhat infrequently	Somewhat regularly	Somewhat infrequently	Very regularly	Somewhat infrequently	Somewhat regularly	Somewhat regularly	Never	Somewhat infrequently	Somewhat infrequently	Never		Interesting programme, opportunity to ask questions, opportunity to visit location normally not open to the public	Long Night of the Sciences in Berlin, Long Night of the Museums in Munich, public lectures in universities	yes	There are already lots of good online resources, but I would like to see more open-door events.	Everyone should be addressed.	Understanding the research that is going on in your local university?,Knowing how the science relates to your life?
UK	female	50-59 years	Masters level degree (e.g. MSc, MA)		No	Yes	There is still so much we do not know		Somewhat regularly	Somewhat regularly	Somewhat regularly	Somewhat regularly	Somewhat infrequently	Somewhat infrequently	Somewhat regularly	Never	Very regularly	Somewhat infrequently	Somewhat infrequently			If there was easy access and it was not too expensive	no	yes	downloads and quizzes	split equally	Understanding how scientists undertake ‘science’ and research in general?
USA	Male	40-49 years	Masters level degree (e.g. MSc, MA)		No	Yes	What could be more important than seeking to understand everything in our universe?		Somewhat infrequently	Never	Somewhat infrequently	Somewhat infrequently	Very regularly	Very regularly	Very regularly	Very regularly	Somewhat infrequently	Somewhat regularly	Somewhat infrequently			Speaker(s) I know; enticing/exciting ways of visualizing the science	Yes, a presentation at World Science U in NYC	Yes	Live demonstrations, podcasts, television	Equally! Students need more engagement to entice them into science careers, but adults are the ones who need to entice them	Knowing how the science relates to your life?,Understanding how scientists undertake ‘science’ and research in general?
Tanzania	Male	30-39 years	Other	Diploma Level	No	Yes	My interest about science is: Invention an discovery of various factors that touches life of living organism and my worries and not dislike is; Mostly science requires sacrifice inorder to accomplish the task		Very regularly	Very regularly	Somewhat regularly	Somewhat regularly	Very regularly	Somewhat regularly	Somewhat regularly	Very regularly	Very regularly	Somewhat infrequently	Somewhat infrequently			Know each other and understand each other well with scientist. Also to learn from them					Knowing how the science relates to your life?,Understanding how scientists undertake ‘science’ and research in general?
USA	Female	<19 years	Other	High school senior	No	Yes	Sustainable studies, particularly genetic modification research		Never	Somewhat infrequently	Never	Never	Very regularly	Very regularly	Somewhat regularly	Very regularly	Somewhat regularly	Somewhat infrequently	Somewhat infrequently			Separate interactions based on specific topics with different people, rather than one whole lecture/ audience	University documentaries and lectures	Yes	Twitter! Gives easy, convenient access to articles	All age groups together	Understanding how scientists undertake ‘science’ and research in general?
UK	Male	30-39 years	Undergraduate degree (e.g. BSc, BA)		No	Yes			Somewhat infrequently	Never	Never	Somewhat infrequently	Somewhat regularly	Somewhat infrequently	Never	Never	Never	Never	Never	Never		Nothing, I rarely attend events.			Books and TV. No need to push it though, just let people discover it when they are interested.	Focused.
USA	m	50-59 years	Other	hs + technical schools	No	Yes	wait 5 years and its all different		Somewhat infrequently	Never	Never	Never	Very regularly	Somewhat regularly	Somewhat infrequently	Somewhat infrequently	Somewhat infrequently	Somewhat infrequently	Somewhat infrequently	Somewhat infrequently	library	free, child freindly	yes, children's event	yes	online resources	equally	Knowing how the science relates to your life?
NL	m	50-59 years	Undergraduate degree (e.g. BSc, BA)		No	Yes	scrutenized knowledge		Somewhat infrequently	Somewhat infrequently	Very regularly	Somewhat regularly	Very regularly	Somewhat regularly	Somewhat regularly	Very regularly	Somewhat regularly	Somewhat infrequently	Never	Never		if at my level. not dumbed down	open house medical faculty	yes	refuse to appear at talkshows for amusement. demand respectful treatment in interviews. refuse to dumb down your subject. defend the scientific method. attack belief/superstition. attack the idea that it is ok to not make an effort to understand difficult subjects.	split equally	Understanding the research that is going on in your local university?
UK	Male	20-29 years	Undergraduate degree (e.g. BSc, BA)		No	Yes	It unlocks the mysteries of the world and also it makes my internet speed better, by which I mean, research and experiments trickle down and affect our everyday lives.		Somewhat regularly	Never	Somewhat regularly	Never	Very regularly	Somewhat infrequently	Somewhat regularly	Very regularly	Never	Somewhat regularly	Never	Never		Cool mainstream sciencey stuff. The sort that appeals to those who like the Science Museum. All science can be made accessible to the uninformed and showing that is what brings in interest.	No	Yes	Social media is a great, cheap tool and should be used to good affect. Just look at "I Fucking Love Science" and "Minute Physics" and the like. For all the criticism they might get from scientific communities, they do raise the general public's awareness of scientific topics.	If we're talking about pop science, I don't think it needs to be thought of as appealing to any particular demographic. The science museum, for example, appeals to all ages.	Understanding the research that is going on in your local university?,Knowing how the science relates to your life?,Understanding how scientists undertake ‘science’ and research in general?,Other	Basically, if you can show something cool with your science, people will be interested.
USA	Female	50-59 years	Undergraduate degree (e.g. BSc, BA)		No	Yes	I'm particularly interested in genetics and the study of human origins.		Somewhat infrequently		Somewhat regularly	Somewhat infrequently	Very regularly	Very regularly	Somewhat regularly	Very regularly	Somewhat infrequently	Somewhat infrequently	Somewhat infrequently			Interesting talks. The opportunity to question the scientists.	Yes. The Royal Society Summer Festival of Science.	Yes	Social media, blogs, webinars, educational talks.	Split equally.	Understanding how scientists undertake ‘science’ and research in general?,Other	Learning more about the scientific subjects that are of interest to me.
USA	male	50-59 years	Undergraduate degree (e.g. BSc, BA)		No	Yes	I like keeping up with advancements in various areas, especially genetics, animal studies, astronomy.		Somewhat regularly	Very regularly	Somewhat infrequently	Somewhat infrequently	Somewhat regularly	Somewhat regularly	Somewhat regularly	Somewhat regularly	Somewhat infrequently	Somewhat regularly	Somewhat infrequently	Never		Family friendly at this point in time, so topics that would be interesting to kids and myself and wife.			Social media is good - if blog posts linked there ultimately have a sort of tiered style where summary of scientific info could be read independently of a more detailed analysis in each post. So one could get an idea and general understanding of importance or possibilities if they don't have time for comprehensive reading.	I think a mix is best, but understand sometimes cartering to a specific audience might be more effective.	Knowing how the science relates to your life?,Understanding how scientists undertake ‘science’ and research in general?
USA	female	60+ years	Other	BA plus MBA courses	No	Yes	understanding the world we live in, and all of its inhabitants, including ourselves		Somewhat regularly	Somewhat infrequently	Never	Somewhat regularly	Somewhat regularly	Somewhat infrequently	Somewhat infrequently	Somewhat regularly	Somewhat infrequently	Never	Never	Somewhat regularly	self-taught genetic genealogist	better personal health ;-)	lecture series	yes	TV shows like Nova, social media, free online mags with BETTER POP SCI JOURNOS	target everybody	Knowing how the science relates to your life?,Other	more carefully written and accurate coverage of science for non-scientists --cover gap between tech per-reviewed pieces and popular drivel
Canada	female	50-59 years	Undergraduate degree (e.g. BSc, BA)		No	Yes	I enjoy learning how things work and how they work together. Like the body, the universe, chemicals in medications,		Somewhat infrequently	Somewhat infrequently	Somewhat infrequently	Somewhat regularly	Somewhat regularly	Very regularly	Somewhat regularly	Very regularly	Very regularly	Very regularly	Very regularly			making it interactive as well as informative. Far more than just storyboards, we need visuals - models, displays, short videos etc	yes a university science day	absolutely	social media, blogs, podcasts, interactive displays, live events	split equally. It should be a day when family can attend together and each get something out of the event	Understanding the research that is going on in your local university?,Knowing how the science relates to your life?
UK	female	50-59 years	Undergraduate degree (e.g. BSc, BA)		No	Yes	I like how there are people beavering away studying things intently everywhere. The rest of the world doesn't know how interesting it is until their gaze is directed to it		Somewhat regularly	Very regularly	Somewhat infrequently	Somewhat infrequently	Very regularly	Somewhat regularly	Somewhat regularly	Very regularly	Somewhat infrequently	Somewhat regularly	Somewhat infrequently	Never		Good publicity.	Maker fair; day of talks; uni open day	Yes	More! With good communication.	All ages	Understanding how scientists undertake ‘science’ and research in general?
USA	male	40-49 years	Undergraduate degree (e.g. BSc, BA)		No	Yes	I value objective truth and its ability to help improve the lives of all people and to protect the planet.		Somewhat regularly	Never	Never	Never	Very regularly	Very regularly	Somewhat infrequently	Very regularly	Somewhat infrequently	Somewhat infrequently	Somewhat infrequently	Never		Invitations to local events	Physics lectures at the University of Michigan	Yes	In-person events	All ages	Understanding the research that is going on in your local university?,Knowing how the science relates to your life?,Understanding how scientists undertake ‘science’ and research in general?,Other	Learning how to engage and persuade science "deniers" and others who either reject or don't understand scientific consensus on issues like climate change, genetic engineering, energy, etc
UK	Female	40-49 years	Undergraduate degree (e.g. BSc, BA)		No	Yes	The constant questioning of everything & the research to further understanding.		Very regularly	Very regularly	Very regularly	Very regularly	Very regularly	Very regularly		Very regularly	Very regularly	Very regularly	Very regularly			The subject matter & location			Hands on, interactive, open-door events, live events	Split equally	Understanding the research that is going on in your local university?,Knowing how the science relates to your life?,Understanding how scientists undertake ‘science’ and research in general?
USA	Female	20-29 years	Other	One semester of A.S. degree in college	No	No	I have always not been good at science. Nothing made sense to me, and what I understood, I forgot. This is my main frustration - not being able to retain things is completely deflating. I always had to do my tests open-book, or I would not get a good grade. I appreciate science books that are not imperious - realizing that science is still learning, and that they don't have all the answers. When …		Very regularly	Never	Never	Somewhat regularly	Somewhat infrequently	Somewhat regularly	Somewhat infrequently	Somewhat regularly	Somewhat regularly	Somewhat infrequently	Never	Very regularly	I am taking a Veterinary Assistant course, before that I took a semester of Veterinary Technology (lots of science - I loved my Anatomy and Physio book, but hated my Biology book - all in the way it was written), and plan to go to school for Psychology and Neuroscience. I am just now thinking, this may not be the best idea due to my lack of skill in science, but I really want to learn how the bra…	I'm not sure I could be persuaded to engage with scientists. I would be worried about being overwhelmed and it would be impolite for me to leave. Or having a different theory about how something works, and not wanting to insult them by not believing what they say. However, I always love going to a place with hands-on science exhibits, and rarely pass up an opportunity to go to those. And if I kne…	I have been to science museums and science exhibits, and such like. However, they were at-your-own-pace, walk-through, kind of things, not with scientists there. (I liked those museums and exhibits. They were so fun, and I actually remember them - not what I learned, but what I saw!! So cool.) So, no, sorry.	YES!	I watch TV programming with science, because I love to learn - but a lot of the science-centric programs I do not watch because they are so "This is how it happened, even though we told you we didn't know.." and it is so sensationalized. But I love Mike Rowe's Dirty Jobs, especially when it gets into the "how" and "why". I watch several crime shows, especially the more technical ones - like "Bone…	I think I wish they were split equally between all ages. There seems to me to be a lot of science events for kids, but not much as one gets older. And I think that is when it would be more important to give them chances to explore. They get a lot of info thrown at them, but not a lot of chances to explore and make their own ideas. I would especially appreciate the fun-learning not be children onl…	Knowing how the science relates to your life?,Understanding how scientists undertake ‘science’ and research in general?,Other	Scientists who didn't believe they had "all the answers."
USA	male	60+ years	Masters level degree (e.g. MSc, MA)		No	Yes	New Paradigms. Better understanding of the world and the "soul"		Somewhat infrequently	Never		Very regularly	Very regularly	Very regularly	Somewhat regularly	Very regularly		Never	Never	Never		Convenient Location. Outside work hours	Khazar origin of Jews: Paul Wexler JCC Washington DC	Anthropology; Language Evolution	Do not publish under paywall. Provide open access to papers. Do nor worry that my little mind will not understand your research	best investment is in children and teenagers.	Knowing how the science relates to your life?
UK	Female	40-49 years	Masters level degree (e.g. MSc, MA)		No	Yes	The teachers at school were so dull, I just want to learn more.		Somewhat regularly	Never	Somewhat regularly	Never	Very regularly	Somewhat regularly	Very regularly	Very regularly	Never	Very regularly	Somewhat regularly	Never		Subject matter. Most likely to do with space travel!	No	Yes	Social Media and TV	All ages	Knowing how the science relates to your life?
UK	Male	50-59 years	Undergraduate degree (e.g. BSc, BA)		No	Yes	I'm a farmer, so a lot of science passes before me.		Very regularly	Somewhat infrequently	Somewhat infrequently	Somewhat infrequently	Somewhat regularly	Somewhat infrequently	Somewhat regularly	Somewhat regularly	Never	Somewhat infrequently	Never			Things that are interesting, exciting and not to far to travel.		Yes	Twitter works for me.	I'm at that stage of life where family events are best. Children of 11 and older often can grasp science as quickly as their parents.	Understanding the research that is going on in your local university?,Knowing how the science relates to your life?
UK	Male	20-29 years	Masters level degree (e.g. MSc, MA)		No	Yes			Somewhat infrequently	Never	Somewhat infrequently	Somewhat infrequently	Somewhat regularly	Somewhat infrequently	Somewhat infrequently	Somewhat regularly	Somewhat infrequently	Somewhat infrequently	Never	Somewhat infrequently	DVDs	Make more activities available on weekends and evenings.		Yes		All ages	Knowing how the science relates to your life?
UK	Female	20-29 years	Undergraduate degree (e.g. BSc, BA)		No	Yes	Curiosity and finding out how things work and why in terms of natural systems e.g. Animal behaviour and the human body.		Somewhat regularly	Somewhat infrequently	Somewhat infrequently	Somewhat infrequently	Somewhat regularly	Somewhat infrequently	Somewhat infrequently	Somewhat regularly	Somewhat regularly	Somewhat infrequently	Never	Never		Advertisement and attainable information	No, I've never been aware of such an event.	Yes, I would be more likely to attend if I was aware it was regarding a topic that particularly interests me.	Social media, live events, open-door events.	Split equally	Knowing how the science relates to your life?
UK	female	50-59 years	Undergraduate degree (e.g. BSc, BA)		No	Other	Sometimes depends on what it is		Somewhat regularly	Somewhat infrequently	Somewhat infrequently	Somewhat infrequently	Somewhat regularly	Somewhat regularly	Somewhat infrequently	Never	Very regularly	Somewhat regularly	Somewhat infrequently	Somewhat infrequently		Free entry to all the museum		Yes	Live events local hands on interactive and colourful	Family all age groups together	Knowing how the science relates to your life?
Spain	Female	50-59 years	No qualifications		No	Yes	Finding cures for illnesses		Somewhat infrequently	Never	Somewhat regularly	Somewhat regularly	Somewhat infrequently	Somewhat infrequently	Never	Somewhat infrequently	Somewhat infrequently	Never	Never	Never		no	no	yes	Tv	Equally	Understanding how scientists undertake ‘science’ and research in general?
UK	Femalr	30-39 years	Undergraduate degree (e.g. BSc, BA)		No	Yes	I find all sorts of science fascinating. Usually things i come across thru news headlines. Health, environment, animal kingdom stuff especially		Somewhat regularly	Never	Somewhat regularly	Never	Somewhat regularly	Never	Somewhat regularly	Somewhat infrequently	Never	Somewhat regularly	Somewhat infrequently	Never		Really don't know.		Probably. As someone without children i always think these things are not aimed at me.	I interact a lot with social media tho don't currently follow any scoentists. I'm aware of how popular things that Pr Brian Cox does though and that's something to build on. TV is still probably the most effevtive tool to reach a big audience but need innovative types of programme.	For everybody.	Knowing how the science relates to your life?
UK	Female	20-29 years	Undergraduate degree (e.g. BSc, BA)		No	Yes	I like the promise of application from scientific advances - what does it mean for us in our real lives?!		Somewhat regularly	Somewhat infrequently	Somewhat regularly	Somewhat infrequently	Very regularly	Very regularly	Somewhat regularly	Somewhat regularly	Somewhat regularly	Somewhat regularly	Somewhat regularly			Application of the science with my life and things I can relate to. I did a life sciences degree (does this exclude me, I'm a marketer now?!) so anything in that area is interesting	Science festival. Also events at museums.	Absolutely yes. Generic 'science' or 'physics' is not appealing.	Social media, engaging through the arts, events at popular venues.	Adults. But obviously it's important to have events focused on children and teenagers too. I just wouldn't go.	Understanding the research that is going on in your local university?,Knowing how the science relates to your life?
UK	Female	20-29 years	Undergraduate degree (e.g. BSc, BA)		No	Yes			Somewhat regularly	Somewhat infrequently	Somewhat infrequently	Somewhat infrequently	Somewhat regularly	Never	Somewhat regularly	Somewhat infrequently	Somewhat regularly	Somewhat infrequently	Never	Never		Visual displays. Audience participation. Subjects Relevent to daily life.		Yes	Regular live events focusing on specific subjects. Social media.	Split	Understanding the research that is going on in your local university?,Knowing how the science relates to your life?,Understanding how scientists undertake ‘science’ and research in general?
UK	male	40-49 years	Masters level degree (e.g. MSc, MA)		No	No	I would be interested in science - I'm curious about the world - except that it's often advanced as something that is de facto better and "more correct" than the fundamentals of my world (art and religion)		Never	Somewhat infrequently	Somewhat regularly	Somewhat infrequently	Very regularly	Somewhat regularly	Somewhat infrequently	Somewhat regularly	Somewhat infrequently	Never	Never	Never		The feeling that it's relevant to me and isn't trying to argue against what I believe in					Knowing how the science relates to your life?
UK	Female	60+ years	A Level		No	Other	sort of although a lot of it leaves me baffled --like brian cox' progs on the universe as he tries to explain things in laymans terms --the universe,wow!--it's soooo amazing		Somewhat regularly	Somewhat infrequently	Somewhat infrequently	Somewhat infrequently	Somewhat infrequently	Somewhat infrequently	Somewhat infrequently	Never	Somewhat infrequently	Somewhat infrequently	Never			Definitely if there was a film show included with a lecture	no	yes	?	probably more so for children and teenagers so as to help them with their career choice	Understanding the research that is going on in your local university?,Knowing how the science relates to your life?,Understanding how scientists undertake ‘science’ and research in general?
USA	Vemale	40-49 years	A Level		No	Yes	Evidence. I like knowing the process by which we know stuff. I like knowing I can find, reliable information if I look for it properly.		Never	Somewhat regularly	Somewhat regularly	Somewhat infrequently	Very regularly	Somewhat regularly	Somewhat infrequently	Very regularly	Somewhat infrequently	Somewhat infrequently	Somewhat regularly			The topic.	Yes, I run a science cafe. No, I am not a scientist.	Yes	I would love Lab tours & hands-on experiences for adults,	More opportunities or a adults are needed in our city.	Understanding the research that is going on in your local university?,Knowing how the science relates to your life?,Understanding how scientists undertake ‘science’ and research in general?
UK	Female	30-39 years	Undergraduate degree (e.g. BSc, BA)		No	Yes	I like the fact that science keeps moving forward constantly finding bigger, better, more fascinating discoveries and inventions		Very regularly	Somewhat regularly	Somewhat infrequently	Somewhat regularly	Very regularly	Somewhat infrequently	Somewhat infrequently	Very regularly	Very regularly	Somewhat regularly	Somewhat infrequently	Never		Probably eyecatching marketing, so you notice the event and it stays in your mind to go (probably social media would be best)	Yes - Scibar	Yes, as there would be some topics which I would consider to be 'easier' to engage with and there would be other topics which I would automatically assume I wouldn't understand.	Social media, links to blogs/podcasts via social media and hands on/interactive displays. I think you need to catch people's interest as they are browsing/passing as there will be lots of people who will be interested but haven't thought about engaging with science before	split equally between all ages	Knowing how the science relates to your life?
Canada	Male	60+ years	Undergraduate degree (e.g. BSc, BA)		No	Yes	Solving mysteries		Somewhat regularly	Somewhat infrequently	Somewhat infrequently	Somewhat infrequently	Very regularly	Very regularly	Very regularly	Very regularly	Somewhat infrequently	Never	Never	Never		Nothing that I can think of.	No	Maybe but I doubt it	Twitter and blogs. I don't use any other social media.	Equally	Understanding the research that is going on in your local university?
USA	female	40-49 years	Undergraduate degree (e.g. BSc, BA)		No	Yes	DNA research		Somewhat infrequently	Somewhat infrequently	Never	Somewhat infrequently	Somewhat regularly	Somewhat regularly	Somewhat regularly	Somewhat regularly	Never	Somewhat infrequently	Never	Very regularly	Genetic Genealogy, blogs and websites	Needs to support the interest of kids. I want them to appreciate science.	Natural History museum	Yes	Social Media, Youtube, blogs. They need to tap into what is trending at the moment. Tie their field into that subject matter.	Split but will always choose an event that caters to children first.	Knowing how the science relates to your life?
UK	male	20-29 years	A Level		No	Yes			Somewhat regularly	Somewhat regularly	Somewhat regularly	Somewhat regularly	Very regularly	Somewhat infrequently	Very regularly	Very regularly	Somewhat regularly	Somewhat infrequently	Somewhat infrequently	Somewhat regularly	On demand (Netflix Ted talks)	New technology being used/demonstrated	No	Yes	More open door events	Equal	Knowing how the science relates to your life?
Norway	Male	30-39 years	Masters level degree (e.g. MSc, MA)		No	Yes	New discoveries, creative ideas, "mythbusting"		Somewhat infrequently	Never	Somewhat infrequently	Somewhat infrequently	Somewhat regularly	Somewhat infrequently	Somewhat infrequently	Somewhat infrequently	Somewhat infrequently	Somewhat infrequently	Never	Never		Interesting (famous?) speakers, original twist on the presentation, interactivity. Event needs to be well advertised well in advance.		Yes	All of the above.	Split equally, but with some focused on children. You have to get them young.	Knowing how the science relates to your life?,Understanding how scientists undertake ‘science’ and research in general?
Canada	Female	40-49 years	Masters level degree (e.g. MSc, MA)		No	Yes	Learning how scientific research can impact my health.		Somewhat infrequently	Never	Somewhat infrequently	Somewhat infrequently	Somewhat infrequently	Somewhat infrequently	Somewhat infrequently	Somewhat regularly	Somewhat infrequently	Somewhat infrequently	Never		Non scientists don't like tables like these! ;)	Special event, maybe for charity	No have been invited tho	Not sure	Twitter	Split	Understanding the research that is going on in your local university?,Knowing how the science relates to your life?,Understanding how scientists undertake ‘science’ and research in general?,Other	Simplifying and not making it so boring.
			Undergraduate degree (e.g. BSc, BA)		No
